# Supplementary material for: Model Constrained by Visual Hierarchy Improves Prediction of Neural Responses to Natural Scenes
Source: PLoS Comput Biol. 2016 Jun 27;12(6):e1004927. doi: 10.1371/journal.pcbi.1004927 (PMC4922657; doi:10.1371/journal.pcbi.1004927)
Supplement: S1 Dataset — The dataset contains the natural image stimuli used in this study, and the pre-processed population responses of mouse V1 neurons recorded in the 3 cortical regions analyzed in this study. (ZIP) [file pcbi.1004927.s001.zip]

Archive with 19 entries (16 files):
- Data/README
- Data/region1/
- Data/region1/raw_validation_set.npy
- Data/region1/training_inputs.npy
- Data/region1/training_set.npy
- Data/region1/validation_inputs.npy
- Data/region1/validation_set.npy
- Data/region2/
- Data/region2/raw_validation_set.npy
- Data/region2/training_inputs.npy
- Data/region2/training_set.npy
- Data/region2/validation_inputs.npy
- Data/region2/validation_set.npy
- Data/region3/
- Data/region3/raw_validation_set.npy
- Data/region3/training_inputs.npy
- Data/region3/training_set.npy
- Data/region3/validation_inputs.npy
- Data/region3/validation_set.npy
