# Supplementary material for: Model Constrained by Visual Hierarchy Improves Prediction of Neural Responses to Natural Scenes
Source: PLoS Comput Biol. 2016 Jun 27;12(6):e1004927. doi: 10.1371/journal.pcbi.1004927 (PMC4922657; doi:10.1371/journal.pcbi.1004927)
Supplement: S1 Dataset — The dataset contains the natural image stimuli used in this study, and the pre-processed population responses of mouse V1 neurons recorded in the 3 cortical regions analyzed in this study. (ZIP) [file pcbi.1004927.s001.zip › Data/README]

Each directory contains the recorded data and inputs for one of the three recorded regions.
The responses are already pre-processed to give one value per image presentation (see methodology).
Each file contains one numpy array (saved with numpy.save function).
The name of the files are self-explanatory.
