# Supplementary material for: Model Constrained by Visual Hierarchy Improves Prediction of Neural Responses to Natural Scenes
Source: PLoS Comput Biol. 2016 Jun 27;12(6):e1004927. doi: 10.1371/journal.pcbi.1004927 (PMC4922657; doi:10.1371/journal.pcbi.1004927)
Supplement: S1 Model — (ZIP) [file pcbi.1004927.s002.zip]

Archive with 4 entries (4 files):
- SourceCode/fitting.py
- SourceCode/HSM.py
- SourceCode/README.txt
- SourceCode/TheanoVisionModel.py
