# Supplementary material for: Model Constrained by Visual Hierarchy Improves Prediction of Neural Responses to Natural Scenes
Source: PLoS Comput Biol. 2016 Jun 27;12(6):e1004927. doi: 10.1371/journal.pcbi.1004927 (PMC4922657; doi:10.1371/journal.pcbi.1004927)
Supplement: S1 Model — (ZIP) [file pcbi.1004927.s002.zip › SourceCode/fitting.py]

from HSM import HSM
import numpy
from scipy.optimize import fmin_tnc


def fitHSM(training_inputs,training_set,seed=13):
    """
    This function performs fitting of the HSM model using the fmin_tnc numpy method.

    training_inputs : 2D ndarray of inputs of shape (num of training presentations,number of pixels) 
    training_set    : 2D ndarray of neural responses to corresponding inputs of shape (num of training presentations,number of recorded neurons) 
    """
    num_pres,num_neurons = numpy.shape(training_set) 
    
    print "Creating HSM model"
    hsm = HSM(training_inputs,training_set)
    print "Created HSM model"
    
    # create the theano loss function
    func = hsm.func()
    
    # set initial random values of the model parameter vector
    Ks = hsm.create_random_parametrization(seed)
    
    (Ks,success,c)=fmin_tnc(func ,Ks,fprime=hsm.der(),bounds=hsm.bounds,maxfun = 100000,messages=0)
    print 'Final training error: ', func(numpy.array(Ks))/num_neurons/len(training_set)

    return [Ks,hsm]   
  
