# Supplementary material for: Model Constrained by Visual Hierarchy Improves Prediction of Neural Responses to Natural Scenes
Source: PLoS Comput Biol. 2016 Jun 27;12(6):e1004927. doi: 10.1371/journal.pcbi.1004927 (PMC4922657; doi:10.1371/journal.pcbi.1004927)
Supplement: S1 Model — (ZIP) [file pcbi.1004927.s002.zip › SourceCode/HSM.py]

"""
This file contains the implementation of the HSM model.
"""

import numpy
import theano
import param

from theano import tensor as T
from TheanoVisionModel import TheanoVisionModel
            
class HSM(TheanoVisionModel):
      
      num_lgn = param.Integer(default=9,bounds=(0,10000),doc="""Number of lgn units""") 
      hlsr = param.Number(default=0.2,bounds=(0,1.0),doc="""The hidden layer size ratio""")
      v1of = param.String(default='LogisticLoss',doc="""Transfer function of 'V1' neurons""") 
      LL = param.Boolean(default=True,doc="""Whether to use Log-Likelyhood. False will use MSE.""")
      
      def construct_free_params(self):
          
            # LGN 
            self.lgn_x = self.add_free_param("x_pos",self.num_lgn,(0,self.size))
            self.lgn_y = self.add_free_param("y_pos",self.num_lgn,(0,self.size))
            self.lgn_sc = self.add_free_param("size_center",self.num_lgn,(0.1,self.size)) 
            self.lgn_ss = self.add_free_param("size_surround",self.num_lgn,(0.0,self.size))
            
            self.lgn_rc = self.add_free_param("center_weight",self.num_lgn,(0.0,10.0))
            self.lgn_rs = self.add_free_param("surround_weight",self.num_lgn,(0.0,10.0))


            self.hidden_w = self.add_free_param("hidden_weights",(self.num_lgn,int(self.num_neurons*self.hlsr)),(None,None),init_bounds=(-10,10))
            self.hl_tresh = self.add_free_param("hidden_layer_threshold",int(self.num_neurons*self.hlsr),(0,None),init_bounds=(0,10))
            self.output_w = self.add_free_param("output_weights",(int(self.num_neurons*self.hlsr),self.num_neurons),(None,None),init_bounds=(-10,10))
            self.ol_tresh = self.add_free_param("output_layer_threshold",int(self.num_neurons),(0,None),init_bounds=(0,10))


      def construct_model(self):
            # construct the 'retinal' x and y coordinates matrices
            xx = theano.shared(numpy.repeat([numpy.arange(0,self.size,1)],self.size,axis=0).T.flatten())   
            yy = theano.shared(numpy.repeat([numpy.arange(0,self.size,1)],self.size,axis=0).flatten())
            
            lgn_kernel = lambda i,x,y,sc,ss,rc,rs: T.dot(self.X,rc[i]*(T.exp(-((xx - x[i])**2 + (yy - y[i])**2)/2/sc[i]).T/ (2*sc[i]*numpy.pi)) - rs[i]*(T.exp(-((xx - x[i])**2 + (yy - y[i])**2)/2/(sc[i]+ss[i])).T/ (2*(sc[i]+ss[i])*numpy.pi)))
            lgn_output,updates = theano.scan(lgn_kernel,sequences=T.arange(self.num_lgn),non_sequences=[self.lgn_x,self.lgn_y,self.lgn_sc,self.lgn_ss,self.lgn_rc,self.lgn_rs])
            
            lgn_output = lgn_output.T
                           
            lgn_output = self.construct_of(lgn_output,'Linear')
            
            output = T.dot(lgn_output,self.hidden_w)
              
            model_output = self.construct_of(output-self.hl_tresh,self.v1of)
            model_output = self.construct_of(T.dot(model_output , self.output_w) - self.ol_tresh,self.v1of)
            
            self.model_output = model_output
            
            return model_output
