# Supplementary material for: Model Constrained by Visual Hierarchy Improves Prediction of Neural Responses to Natural Scenes
Source: PLoS Comput Biol. 2016 Jun 27;12(6):e1004927. doi: 10.1371/journal.pcbi.1004927 (PMC4922657; doi:10.1371/journal.pcbi.1004927)
Supplement: S1 Model — (ZIP) [file pcbi.1004927.s002.zip › SourceCode/README.txt]

This directory contains python implementation of the HSM model.


Dependencies: numpy, scipy, param and Theano python packages. 
The first three are available via pip.


The directory contains three files:


TheanoVisionModel.py          - contains abstract class for implementing vision based system identification models using Theano library.

HSM.py                        - contains the actual implementation of the HSM model, as a subclass of TheanoVisionModel class.

fitting.py                    - contains example code how to fit the HSM model using scipy fmin_tnc method.
 This file contains a function 
				that takes a training set and inputs and validation set and inputs, and performs the model fitting.


Please note that soon a more complete library will be available via github. 

Visit http://antolik.net for more information.
